# Supplementary material for: TailTimer: A device for automating data collection in the rodent tail immersion assay
Source: PLoS One. 2021 Aug 19;16(8):e0256264. doi: 10.1371/journal.pone.0256264 (PMC8375991; doi:10.1371/journal.pone.0256264)
Supplement: S1 Codes — Four files containing the codes for the TailTimer program (tailwithdrawal.py), running the program on system start-up and copying the data to USB drive after exiting the program (run_tailtimer.sh), programming commands into RFID fobs for navigation (config.py), and the design of the 3D-printed case (tailtimer_case.scad). (ZIP) [file pone.0256264.s004.zip]

Archive with 10 entries (10 files):
- config.py
- __MACOSX/._config.py
- tailtimer_case.scad
- __MACOSX/._tailtimer_case.scad
- run_tailtimer.sh
- __MACOSX/._run_tailtimer.sh
- tailwithdrawal.py
- __MACOSX/._tailwithdrawal.py
- license.txt
- __MACOSX/._license.txt
