# Supplementary material for: TailTimer: A device for automating data collection in the rodent tail immersion assay
Source: PLoS One. 2021 Aug 19;16(8):e0256264. doi: 10.1371/journal.pone.0256264 (PMC8375991; doi:10.1371/journal.pone.0256264)
Supplement: S1 Codes — Four files containing the codes for the TailTimer program (tailwithdrawal.py), running the program on system start-up and copying the data to USB drive after exiting the program (run_tailtimer.sh), programming commands into RFID fobs for navigation (config.py), and the design of the 3D-printed case (tailtimer_case.scad). (ZIP) [file pone.0256264.s004.zip › config.py]

USER_RFIDs = {
    "4fb3": "Hao Chen",
    "b0b2": "Mallory Udell",
    "f277": "Paige Lemen",
    "dfea": "Shuang Ying",
}

SPEED_RFIDs = {
    "cc44": "1",
    "5743": "2",
}

COMMAND_RFIDs = {
    "f27e": "n",	# test next rat
    "2588": "d",	# delete last latency
    "8874": "e",	# exit the program
    "3131": "a",	# test the same rat again
}
