# Supplementary material for: TailTimer: A device for automating data collection in the rodent tail immersion assay
Source: PLoS One. 2021 Aug 19;16(8):e0256264. doi: 10.1371/journal.pone.0256264 (PMC8375991; doi:10.1371/journal.pone.0256264)
Supplement: S1 Codes — Four files containing the codes for the TailTimer program (tailwithdrawal.py), running the program on system start-up and copying the data to USB drive after exiting the program (run_tailtimer.sh), programming commands into RFID fobs for navigation (config.py), and the design of the 3D-printed case (tailtimer_case.scad). (ZIP) [file pone.0256264.s004.zip › run_tailtimer.sh]

#!/bin/bash

echo "------------------------"
echo "Please write down the data and time shown above if it is not correct!" 
echo "-----------------------------------------------------------"
python /home/pi/openbehavior/tailTimer/tailwithdrawal.py 

echo ""
echo "--------------------------------"
echo "Please plug in a usb drive, enter anything to continue"
echo "--------------------------------"
echo ""
read dummy 
sudo mount /dev/sda1 /home/pi/usbDrive
echo ""
echo ""
echo "START COPYING FILES"
sudo cp /home/pi/Pies/tailwithdrawal/* /home/pi/usbDrive/ -v
echo "FILES COPIED"
sudo umount /dev/sda1
echo "PLEASE REMOVE THE USB DRIVE"
