# Supplementary material for: TailTimer: A device for automating data collection in the rodent tail immersion assay
Source: PLoS One. 2021 Aug 19;16(8):e0256264. doi: 10.1371/journal.pone.0256264 (PMC8375991; doi:10.1371/journal.pone.0256264)
Supplement: S1 Script — (R) [file pone.0256264.s005.R]

alldata<-read.csv(file="S6_Data.csv", sep=",", header=T)    

  all48low<-subset(alldata, targettemp=="48" & mixingspeed=="low") # df for BL + post-oxy
    dim(all48low)

  baseline<-subset(alldata, timepoint=="baseline") 

#install.packages("plotrix")  
  #library("plotrix")  
#install.packages("RColorBrewer") 
  library("RColorBrewer")
#install.packages("tidyr")
  library("tidyr")
#install.packages("tidyverse")
  #library("tidyverse")
#install.packages("ggplot2")
  library("ggplot2")

sem0<-function(n){
  se<-sd(n, na.rm=T)/sqrt(length(n))
  se
}
sigline<-function(x1,x2,y1,y2){
  lines(c(x2,x2), c(y1,y2))
  lines(c(x1,x1), c(y1,y2))
  lines(c(x1,x2), c(y2,y2))
}

# CALIBRATION DATA ANALYSES: TEMP
tempcal<-subset(alldata, strain=="SD" & mixingspeed=="low")
  tempcal<-subset(tempcal, timepoint=="calibration" | timepoint=="baseline")
    dim(tempcal)

# Linear regression for TEMP
  lrtemp<-lm(latency~as.numeric(temp), data=tempcal)
    summary(lrtemp)
# TEMP MEANS:
  temp_means<-aggregate(latency~targettemp, data=tempcal, FUN=mean) 
# TEMP SEMS:
  temp_sems<-aggregate(latency~targettemp, data=tempcal, FUN=sem0) 
# ANOVA FOR TEMP
aov_tempcal<-aov(latency~as.factor(targettemp)+Error(rfid/as.factor(targettemp)), data=tempcal)
  summary(aov_tempcal)
  TukeyHSD(aov(latency~as.factor(targettemp), data=tempcal))

# CALIBRATION DATA ANALYSIS: WATER MIXING SPEED
spincal<-subset(alldata, targettemp=="48" & strain=="SD")
  spincal<-subset(spincal, timepoint=="calibration" | timepoint=="baseline")
  spin_means<-aggregate(latency~mixingspeed, data=spincal, FUN=mean)
    spin_means
  spin_sems<-aggregate(latency~mixingspeed, data=spincal, FUN=sem0)
rmaov_spincal<-aov(latency~mixingspeed+Error(rfid/mixingspeed), data=spincal)
  summary(rmaov_spincal)
  TukeyHSD(aov(latency~mixingspeed, data=spincal))
  
  # Means by timepoint 
all48low_sd<-subset(all48low, strain=="SD")
  TPmeans<-aggregate(latency~timepoint+condition, data=all48low_sd, FUN=mean) 
    TPmeans
  TPsems<-aggregate(latency~timepoint+condition, data=all48low_sd, FUN=sem0)
  
# FIGURE 2A PLOT
  #postscript(file="Fig2.eps", width=10.4, height=5.2)
  #pdf(file="Fig2.pdf", width=10.4, height=5.2)
  par(mfcol=c(1,2))
fig2A<-plot(latency~temp, data=tempcal, pch="+:", cex=1.4, col="cornflowerblue", ylab="latency (s)", xlab="water temperature (°C)", main="")
  abline(lrtemp)
  text(49.5, 8.4, expression(paste(italic("R")^"2", " = 0.63,", italic(" p"), " < 0.001")))
  mtext("A", side=1, line=3, at=46.08, font=2, cex=1.5)
  
# FIGURE 2B PLOT
  y<-spin_means$latency
  err<-spin_sems$latency
B<-barplot(spin_means$latency, ylim=c(0,10), col=brewer.pal(3,"RdYlBu"), names.arg=c("high","low","still"), xlab="water mixing speed", ylab="mean latency (s)", main="")
  arrows(B, y, B, y+err, code=3, length=0.12, angle=90)
  mtext("B", side=1, line=3, at=-0.45, font=2, cex=1.5)
  sigline(0.7, 3.1, 9.25, 9.45)   # high vs still
    text(1.9, 9.75, "***", font=2, cex=2.2)
  sigline(1.9, 3.1, 8.7, 8.9)   # still vs low 
    text(2.5, 9.18, "***", font=2, cex=2.2)
  sigline(0.7, 1.9, 4.7, 4.9)   # high vs low
    text(1.3, 5.2, "**", font=2, cex=2.2)
  sigline(0, 3, 0, 0)
  #dev.off()

# make a new var for timepoint_condition
  TPmeans$timepoint_condition<-paste(TPmeans$timepoint, TPmeans$condition, sep="-post ")
    TPmeans<-subset(TPmeans, select=c(latency, timepoint_condition))
      TPmeans
  TPsems$timepoint_condition<-paste(TPsems$timepoint, TPsems$condition, sep="-post ")
    TPsems<-subset(TPsems, select=c(latency, timepoint_condition))
	TPmeans[1,2]<-"baseline"
  
# OXYCODONE EFFECTS
  df_means<-spread(TPmeans, timepoint_condition, latency)
  df_sems<-spread(TPsems, timepoint_condition, latency)
    TPmeans
    TPsems
aov_fig3<-aov(latency~timepoint*condition+Error(rfid/(timepoint*condition)), data=all48low_sd)
  summary(aov_fig3)
  TukeyHSD(aov(latency~timepoint*condition, data=all48low_sd))
  
# FIG 3: revised for PLOS
  #postscript(file="Fig3.eps", width=6, height=6)
    par(mfcol=c(1,1))
    par(mar=c(7,4,3,2)) # margin for bottom, left, top, right in lines of text
      cols3<-c("gray55", "firebrick", "steelblue", "firebrick", "steelblue", "firebrick", "steelblue")
    y<-as.matrix(df_means)
    err<-as.matrix(df_sems)
    ord0<-c(7,1:6) # Re-order y-axis
      y<-y[ord0]
      err<-err[ord0] 
 x<-barplot(y,las=2, ylim=c(0,10), ylab= "mean latency (s)", col=cols3, xaxt="n", xlab= "timepoint", space=c(.5, .5, 0, .5, 0, .5, 0))
        labs0.1<-c("                                                                                                                                                                       baseline", "", "                                                                                        15 min    ", "                                                                                                                                                                                                          1 h", "", "                                                                                                                                                                                                               4 h", "")
      text(cex=1, font=1, x=x, y=-0.3, labs0.1, xpd=TRUE, srt=0, adj=0.965) # Add and position x axis labels
        sigline(0, 7.9, 0, 0)
      h2o_control<-expression('post-H'[2]*'O control')
      legend("topright", legend=c("post-oxycodone", h2o_control), pch=15, col=c("firebrick", "steelblue"))
      arrows(x, y, x, y+err, angle=90, length=0.1, code=3) # Add SEM bars
      sigline(2.5, 3.5, 8.1, 8.3)     # 15min post-oxy vs h2o
        text(3, 8.5, "***", font=2, cex=2)
      sigline(5.0, 6.0, 7.7, 7.9)   # 1h post-oxy vs h2o
        text(5.5, 8.1, "***", font=2, cex=2)
  #dev.off()
    

# STRAIN DIFFERENCES
strain_means<-aggregate(latency~strain, data=baseline, FUN=mean)
  strain_means
  strain_means2<-spread(strain_means, strain, latency)
strain_sems<-aggregate(latency~strain, data=baseline, FUN=sem0)  
  strain_sems
  strain_sems2<-spread(strain_sems, strain, latency)
aov0<-aov(latency~strain, data=baseline)
  summary(aov0)
  TukeyHSD(aov0)
  
# FIGURE 4 PLOT: Strain differences    
    y4<-as.matrix(strain_means2)
    err4<-as.matrix(strain_sems2)
    cols4<-c("slategrey", "slategray3", "slategray2")
  #postscript(file="Fig4.eps", width=6, height=6)
  #pdf(file="Figure4.pdf", width=6, height=6)
  par(mfcol=c(1,1))
x4<-barplot(y4, beside=1, las=1, ylim=c(0,5.5), col=cols4, ylab="mean latency (s)")
  arrows(x4, y4, x4, y4+err4, angle=90, length=0.1, code=3) # Add SEM bars
  sigline(1.5, 5.5, 4.9, 5) # SD vs WMI ***
    text(3.5, 5.1, "***", font=2, cex=2)
  sigline(1.5, 3.5, 4.7, 4.8) # SD vs WLI **
    text(2.5, 4.9, "**", font=2, cex=2)
  sigline(3.5, 5.5, 4.15, 4.25) # WLI vs WMI ***
    text(4.5, 4.35, "***", font=2, cex=2)
  sigline(0, 6, 0, 0)
  #dev.off()
  
  
# BL means by date (day 1 vs day 2) per strain
  BL_means<-aggregate(latency~date+strain, data=baseline, FUN=mean)
    BL_means

# Test for sig dif between baseline day 1 vs day 2 mean latencies for each WMI rfid
  bl_wmi<-subset(baseline, strain=="WMI")
  wmi_means<-aggregate(latency~rfid+date, data=bl_wmi, FUN=mean)
  # Convert from long to wide format:
  wmi_means2<-spread(wmi_means, rfid, latency)
    wmi_means2
  unique(bl_wmi$date)
  bl_wmi_day1<-subset(bl_wmi, date=="12/16/2019")
    bl_wmi_day1_means<-aggregate(latency~rfid, data=bl_wmi_day1, FUN=mean)
  bl_wmi_day2<-subset(bl_wmi, date=="12/17/2019")
    bl_wmi_day2_means<-aggregate(latency~rfid, data=bl_wmi_day2, FUN=mean)
t.test(bl_wmi_day1_means$latency, bl_wmi_day2_means$latency, paired = TRUE, alternative = "two.sided")
  # one line for t.test
  t.test(latency~date, data=wmi_means, paired=T)

# Test for sig dif between baseline day 1 vs day 2 mean latencies for each WLI rfid
  bl_wli<-subset(baseline, strain=="WLI")
  wli_means<-aggregate(latency~rfid+date, data=bl_wli, FUN=mean)
    wli_means2<-spread(wli_means, rfid, latency)
      wli_means2
    unique(bl_wli$date)
  bl_wli_day1<-subset(bl_wli, date=="11/4/2019")
    bl_wli_day1_means<-aggregate(latency~rfid, data=bl_wli_day1, FUN=mean)
  bl_wli_day2<-subset(bl_wli, date=="11/5/2019")
    bl_wli_day2_means<-aggregate(latency~rfid, data=bl_wli_day2, FUN=mean)
t.test(bl_wli_day1_means$latency, bl_wli_day2_means$latency, paired = TRUE, alternative = "two.sided")
  
# Test for sig dif between baseline day 1 vs day 2 mean latencies for each SD rfid
  bl_sd<-subset(baseline, strain=="SD")
    dim(bl_sd)
  sd_means<-aggregate(latency~rfid+date, data=bl_sd, FUN=mean)
    sd_means2<-spread(sd_means, rfid, latency)
      sd_means2
    unique(bl_sd$date)
  bl_sd_day1<-subset(bl_sd, date=="12/15/20")
    bl_sd_day1_means<-aggregate(latency~rfid, data=bl_sd_day1, FUN=mean)
  bl_sd_day2<-subset(bl_sd, date=="12/16/20")
    bl_sd_day2_means<-aggregate(latency~rfid, data=bl_sd_day2, FUN=mean)
t.test(bl_sd_day1_means$latency, bl_sd_day2_means$latency, paired = TRUE, alternative = "two.sided")
  
