# Supplementary material for: TailTimer: A device for automating data collection in the rodent tail immersion assay
Source: PLoS One. 2021 Aug 19;16(8):e0256264. doi: 10.1371/journal.pone.0256264 (PMC8375991; doi:10.1371/journal.pone.0256264)
Supplement: S2 Script — (R) [file pone.0256264.s006.R]

dfx<-read.csv(file="S8_Data.csv", sep=",", header=T) 
  head(df)
  dim(df)
  
  #install.packages("plotrix")  
    #library("plotrix")  
  #install.packages("RColorBrewer") 
    library("RColorBrewer")
  #install.packages("tidyr")
    #library("tidyr")
  #install.packages("tidyverse")
    #library("tidyverse")
  #install.packages("ggplot2")
    library("ggplot2")
  
  sem0<-function(n){
    se<-sd(n, na.rm=T)/sqrt(length(n))
    se
  }
  sigline<-function(x1,x2,y1,y2){
    lines(c(x2,x2), c(y1,y2))
    lines(c(x1,x1), c(y1,y2))
    lines(c(x1,x2), c(y2,y2))
  }
  
# Mean latency by method
  aggregate(latency~method, data=dfx, FUN=mean)  
  aggregate(latency~method, data=dfx, FUN=sem0)  
  aggregate(latency~rfid+method, data=dfx, FUN=mean)
  df_withinrfidsd<- aggregate(latency~method+rfid, data=dfx, FUN=sd)
t.test(latency~method, data=df_withinrfidsd, paired=T)
  
# R-M ANOVA (latency by method)
aov1<-aov(latency~as.factor(method)+Error(rfid/as.factor(method)), data=dfx)
  summary(aov1)
  TukeyHSD(aov(latency~as.factor(method), data=dfx))
  
# T-test (latency by method)
t.test(latency~method, data=dfx, paired=T)

S7<-ggplot(dfx, aes(x=method, y=latency, color=rfid)) + geom_point()
  S7 + scale_color_manual(values=c("darkorange", "cornflowerblue", "red", "purple", "green3"))


S8<-ggplot(dfx, aes(color=method, y=latency, x=rfid)) + geom_point()
  S8 + scale_color_manual(values=c("red", "cornflowerblue"))


  
