# Supplementary material for: TailTimer: A device for automating data collection in the rodent tail immersion assay
Source: PLoS One. 2021 Aug 19;16(8):e0256264. doi: 10.1371/journal.pone.0256264 (PMC8375991; doi:10.1371/journal.pone.0256264)
Supplement: S1 Data — All data collected from our sample analgesic drug study and baseline latency comparison across strains. (CSV) [file pone.0256264.s007.csv]

rfid	date	time	latency	temp	user	timepoint	condition	strain	exclude	targettemp	mixingspeed
1dcd21f3	12/15/2020	11:37	6.168	48.156	Udell	baseline	h2o	SD		48	low
1dcd21f3	12/15/2020	11:38	4.574	48	Udell	baseline	h2o	SD		48	low
1dcd21f3	12/15/2020	11:39	4.479	47.843	Udell	baseline	h2o	SD		48	low
1dcd2139	12/15/2020	11:49	4.124	48.125	Udell	baseline	h2o	SD		48	low
1dcd2139	12/15/2020	11:50	4.223	48.25	Udell	baseline	h2o	SD		48	low
1dcd21c2	12/15/2020	11:53	4.445	48.156	Udell	baseline	h2o	SD		48	low
1dcd21c2	12/15/2020	11:54	5.016	48.187	Udell	baseline	h2o	SD		48	low
1dcd21c8	12/15/2020	11:57	3.196	48.187	Udell	baseline	h2o	SD		48	low
1dcd21c8	12/15/2020	11:57	3.199	48.187	Udell	baseline	h2o	SD		48	low
1dcd2199	12/15/2020	12:00	3.593	48.156	Udell	baseline	h2o	SD		48	low
1dcd2199	12/15/2020	12:01	3.742	48.156	Udell	baseline	h2o	SD		48	low
1dcd21ad	12/15/2020	12:02	4.217	48.062	Udell	baseline	h2o	SD		48	low
1dcd21ad	12/15/2020	12:02	4.933	48.062	Udell	baseline	h2o	SD		48	low
1dcd21ef	12/15/2020	12:07	4.391	47.718	Udell	baseline	h2o	SD		48	low
1dcd21ef	12/15/2020	12:07	5.112	47.718	Udell	baseline	h2o	SD		48	low
1dcd21eb	12/15/2020	12:09	4.034	47.812	Udell	baseline	h2o	SD		48	low
1dcd21f3	12/16/2020	11:32	3.517	48.187	Udell	baseline	h2o	SD		48	low
1dcd21f3	12/16/2020	11:33	5.208	48.187	Udell	baseline	h2o	SD		48	low
1dcd21f3	12/16/2020	11:33	5.492	48.25	Udell	baseline	h2o	SD		48	low
1dcd2139	12/16/2020	11:35	2.916	48.156	Udell	baseline	h2o	SD		48	low
1dcd2139	12/16/2020	11:36	3.803	48.093	Udell	baseline	h2o	SD		48	low
1dcd21c8	12/16/2020	11:37	3.518	48.218	Udell	baseline	h2o	SD		48	low
1dcd21c8	12/16/2020	11:37	3.361	48.25	Udell	baseline	h2o	SD		48	low
1dcd21c2	12/16/2020	11:40	4.646	47.937	Udell	baseline	h2o	SD		48	low
1dcd21c2	12/16/2020	11:40	5.932	47.937	Udell	baseline	h2o	SD		48	low
1dcd21c2	12/16/2020	11:41	6.977	48.031	Udell	baseline	h2o	SD		48	low
1dcd2199	12/16/2020	11:42	3.621	48.093	Udell	baseline	h2o	SD		48	low
1dcd2199	12/16/2020	11:42	4.667	48.093	Udell	baseline	h2o	SD		48	low
1dcd2199	12/16/2020	11:43	5.891	48.093	Udell	baseline	h2o	SD		48	low
1dcd21ad	12/16/2020	11:44	5.471	48.093	Udell	baseline	h2o	SD		48	low
1dcd21ad	12/16/2020	11:45	5.371	48.062	Udell	baseline	h2o	SD		48	low
1dcd21ef	12/16/2020	11:46	4.122	48.062	Udell	baseline	h2o	SD		48	low
1dcd21ef	12/16/2020	11:47	4.884	48.031	Udell	baseline	h2o	SD		48	low
1dcd21eb	12/16/2020	11:48	4.022	48.031	Udell	baseline	h2o	SD		48	low
1dcd21eb	12/16/2020	11:48	4.788	48	Udell	baseline	h2o	SD		48	low
1dcd21f3	12/17/2020	11:44	1.508	49.781	Udell	calibration		SD		50	low
1dcd21f3	12/17/2020	11:44	1.852	50.093	Udell	calibration		SD		50	low
1dcd2139	12/17/2020	11:48	1.085	49.75	Udell	calibration		SD		50	low
1dcd2139	12/17/2020	11:48	2.476	49.875	Udell	calibration		SD		50	low
1dcd2139	12/17/2020	11:49	3.058	49.968	Udell	calibration		SD		50	low
1dcd21c8	12/17/2020	11:49	2.492	50.125	Udell	calibration		SD		50	low
1dcd21c8	12/17/2020	11:50	1.793	50.25	Udell	calibration		SD		50	low
1dcd21c2	12/17/2020	11:52	3.397	49.968	Udell	calibration		SD		50	low
1dcd21c2	12/17/2020	11:52	2.677	49.906	Udell	calibration		SD		50	low
1dcd2199	12/17/2020	11:55	1.549	50.187	Udell	calibration		SD		50	low
1dcd2199	12/17/2020	11:55	2.074	50.25	Udell	calibration		SD		50	low
1dcd21ad	12/17/2020	11:57	3.035	49.906	Udell	calibration		SD		50	low
1dcd21ad	12/17/2020	11:58	1.607	49.906	Udell	calibration		SD		50	low
1dcd21ad	12/17/2020	11:58	2.093	49.937	Udell	calibration		SD		50	low
1dcd21ef	12/17/2020	12:01	1.869	50.187	Udell	calibration		SD		50	low
1dcd21ef	12/17/2020	12:03	2.332	49.906	Udell	calibration		SD		50	low
1dcd21eb	12/17/2020	12:05	2.713	49.75	Udell	calibration		SD		50	low
1dcd21eb	12/17/2020	12:05	2.234	49.812	Udell	calibration		SD		50	low
1dcd21f3	12/17/2020	12:10	3.098	48.968	Udell	calibration		SD		49	low
1dcd21f3	12/17/2020	12:10	3.098	49	Udell	calibration		SD		49	low
1dcd2139	12/17/2020	12:11	3.218	49	Udell	calibration		SD		49	low
1dcd2139	12/17/2020	12:12	3.763	49	Udell	calibration		SD		49	low
1dcd21c8	12/17/2020	12:12	2.315	49	Udell	calibration		SD		49	low
1dcd21c8	12/17/2020	12:13	2.898	49	Udell	calibration		SD		49	low
1dcd21c2	12/17/2020	12:13	4.888	48.968	Udell	calibration		SD		49	low
1dcd21c2	12/17/2020	12:14	4.867	49	Udell	calibration		SD		49	low
1dcd2199	12/17/2020	12:15	3.119	48.968	Udell	calibration		SD		49	low
1dcd2199	12/17/2020	12:15	4.064	48.937	Udell	calibration		SD		49	low
1dcd2199	12/17/2020	12:16	2.275	48.937	Udell	calibration		SD		49	low
1dcd21ad	12/17/2020	12:17	2.696	48.875	Udell	calibration		SD		49	low
1dcd21ad	12/17/2020	12:18	1.969	48.937	Udell	calibration		SD		49	low
1dcd21ad	12/17/2020	12:18	4.505	48.937	Udell	calibration		SD		49	low
1dcd21ef	12/17/2020	12:19	1.83	48.906	Udell	calibration		SD		49	low
1dcd21ef	12/17/2020	12:20	2.693	48.875	Udell	calibration		SD		49	low
1dcd21ef	12/17/2020	12:21	3.919	48.843	Udell	calibration		SD		49	low
1dcd21eb	12/17/2020	12:22	3.4	48.812	Udell	calibration		SD		49	low
1dcd21eb	12/17/2020	12:23	5.045	48.812	Udell	calibration		SD		49	low
1dcd21eb	12/17/2020	11:23	3.359	48.75	Udell	calibration		SD		49	low
1dcd21f3	12/17/2020	12:27	4.284	47.125	Udell	calibration		SD		47	low
1dcd21f3	12/17/2020	12:27	6.593	47.031	Udell	calibration		SD		47	low
1dcd21f3	12/17/2020	12:28	7.181	46.906	Udell	calibration		SD		47	low
1dcd2139	12/17/2020	12:29	3.398	46.781	Udell	calibration		SD		47	low
1dcd2139	12/17/2020	12:30	4.145	46.75	Udell	calibration		SD		47	low
1dcd2139	12/17/2020	12:30	5.188	46.75	Udell	calibration		SD		47	low
1dcd21c8	12/17/2020	12:33	4.483	47	Udell	calibration		SD		47	low
1dcd21c8	12/17/2020	12:37	5.428	47.125	Udell	calibration		SD		47	low
1dcd21c2	12/17/2020	12:38	7.663	47.062	Udell	calibration		SD		47	low
1dcd21c2	12/17/2020	12:39	5.709	47	Udell	calibration		SD		47	low
1dcd21c2	12/17/2020	12:40	7.983	46.906	Udell	calibration		SD		47	low
1dcd2199	12/17/2020	12:43	7.385	46.812	Udell	calibration		SD		47	low
1dcd2199	12/17/2020	12:44	7.781	46.875	Udell	calibration		SD		47	low
1dcd21ad	12/17/2020	12:45	6.093	46.937	Udell	calibration		SD		47	low
1dcd21ad	12/17/2020	12:45	8.208	46.937	Udell	calibration		SD		47	low
1dcd21ad	12/17/2020	12:46	8.507	46.937	Udell	calibration		SD		47	low
1dcd21ef	12/17/2020	12:47	5.333	47	Udell	calibration		SD		47	low
1dcd21ef	12/17/2020	12:47	7.159	47.031	Udell	calibration		SD		47	low
1dcd21ef	12/17/2020	12:48	6.995	47.062	Udell	calibration		SD		47	low
1dcd21eb	12/17/2020	12:49	4.608	47.125	Udell	calibration		SD		47	low
1dcd21eb	12/17/2020	12:50	6.171	47.125	Udell	calibration		SD		47	low
1dcd21eb	12/17/2020	12:50	4.723	47.187	Udell	calibration		SD		47	low
1dcd21f3	12/17/2020	12:56	8.427	47.937	Udell	calibration		SD		48	still
1dcd21f3	12/17/2020	12:56	7.478	48.031	Udell	calibration		SD		48	still
1dcd2139	12/17/2020	12:59	9.409	48.125	Udell	calibration		SD		48	still
1dcd2139	12/17/2020	13:01	8.866	47.781	Udell	calibration		SD		48	still
1dcd21c8	12/17/2020	13:11	8.021	48.187	Udell	calibration		SD		48	still
1dcd21c8	12/17/2020	13:14	8.966	47.938	Udell	calibration		SD		48	still
1dcd21c2	12/17/2020	13:08	7.701	48	Udell	calibration		SD		48	still
1dcd21c2	12/17/2020	13:09	8.486	48.093	Udell	calibration		SD		48	still
1dcd2199	12/17/2020	13:18	6.353	47.906	Udell	calibration		SD		48	still
1dcd2199	12/17/2020	13:18	7.844	48.25	Udell	calibration		SD		48	still
1dcd21ad	12/17/2020	13:23	7.722	47.781	Udell	calibration		SD		48	still
1dcd21ad	12/17/2020	13:24	10.016	47.875	Udell	calibration		SD		48	still
1dcd21ad	12/17/2020	13:24	10.014	47.968	Udell	calibration		SD		48	still
1dcd21ef	12/17/2020	13:29	8.084	47.999	Udell	calibration		SD		48	still
1dcd21ef	12/17/2020	13:29	8.546	48.031	Udell	calibration		SD		48	still
1dcd21eb	12/17/2020	13:31	6.455	48	Udell	calibration		SD		48	still
1dcd21eb	12/17/2020	13:31	7.8	48.093	Udell	calibration		SD		48	still
1dcd21f3	12/17/2020	13:34	4.284	48.093	Udell	calibration		SD		48	high
1dcd21f3	12/17/2020	13:34	5.914	48.062	Udell	calibration		SD		48	high
1dcd21f3	12/17/2020	13:35	5.291	48.031	Udell	calibration		SD		48	high
1dcd2139	12/17/2020	13:36	2.777	47.937	Udell	calibration		SD		48	high
1dcd2139	12/17/2020	13:37	3.983	47.937	Udell	calibration		SD		48	high
1dcd21c8	12/17/2020	13:38	3.015	47.875	Udell	calibration		SD		48	high
1dcd21c8	12/17/2020	13:38	3.401	47.843	Udell	calibration		SD		48	high
1dcd21c2	12/17/2020	13:40	2.818	47.781	Udell	calibration		SD		48	high
1dcd21c2	12/17/2020	13:40	3.477	47.75	Udell	calibration		SD		48	high
1dcd2199	12/17/2020	12:41	3.477	47.75	Udell	calibration		SD		48	high
1dcd2199	12/17/2020	12:35	1.833	48.125	Udell	calibration		SD		48	high
1dcd2199	12/17/2020	13:45	4.386	48.187	Udell	calibration		SD		48	high
1dcd2199	12/17/2020	13:47	2.452	48.25	Udell	calibration		SD		48	high
1dcd21ef	12/17/2020	13:47	2.717	48.25	Udell	calibration		SD		48	high
1dcd21ef	12/17/2020	13:48	2.356	48.25	Udell	calibration		SD		48	high
1dcd21ad	12/17/2020	13:49	3.658	48.25	Udell	calibration		SD		48	high
1dcd21ad	12/17/2020	13:49	2.897	48.25	Udell	calibration		SD		48	high
1dcd21eb	12/17/2020	13:51	4.182	48.25	Udell	calibration		SD		48	high
1dcd21eb	12/17/2020	13:52	2.894	48.25	Udell	calibration		SD		48	high
1dcd21eb	12/17/2020	13:52	5.069	48.218	Udell	calibration		SD		48	high
1dcd21eb	12/17/2020	13:52	2.557	48.187	Udell	calibration		SD		48	high
1dcd21f3	12/18/2020	12:14	4.643	48.031	Udell	15min	h2o	SD		48	low
1dcd21f3	12/18/2020	12:15	4.224	48.124	Udell	15min	h2o	SD		48	low
1dcd2139	12/18/2020	12:18	2.915	48.062	Udell	15min	h2o	SD		48	low
1dcd2139	12/18/2020	12:18	3.562	48.093	Udell	15min	h2o	SD		48	low
1dcd21c8	12/18/2020	12:20	2.535	48.25	Udell	15min	h2o	SD		48	low
1dcd21c8	12/18/2020	12:20	2.854	48.062	Udell	15min	h2o	SD		48	low
1dcd21c2	12/18/2020	12:23	4.929	47.937	Udell	15min	h2o	SD		48	low
1dcd21c2	12/18/2020	12:23	4.913	47.906	Udell	15min	h2o	SD		48	low
1dcd2199	12/18/2020	12:27	4.945	47.75	Udell	15min	h2o	SD		48	low
1dcd2199	12/18/2020	12:28	4.587	47.875	Udell	15min	h2o	SD		48	low
1dcd21ef	12/18/2020	12:29	4.244	48	Udell	15min	h2o	SD		48	low
1dcd21ef	12/18/2020	12:29	4.407	48.062	Udell	15min	h2o	SD		48	low
1dcd21ad	12/18/2020	12:30	2.878	48.125	Udell	15min	h2o	SD		48	low
1dcd21ad	12/18/2020	12:30	2.979	48.187	Udell	15min	h2o	SD		48	low
1dcd21eb	12/18/2020	12:31	4.426	48.25	Udell	15min	h2o	SD		48	low
1dcd21eb	12/18/2020	12:31	5.208	48.25	Udell	15min	h2o	SD		48	low
1dcd21f3	12/18/2020	12:44	4.241	48.093	Udell	1h	h2o	SD		48	low
1dcd21f3	12/18/2020	12:44	5.271	48.062	Udell	1h	h2o	SD		48	low
1dcd2139	12/18/2020	12:46	3.561	48	Udell	1h	h2o	SD		48	low
1dcd2139	12/18/2020	12:46	4.004	47.968	Udell	1h	h2o	SD		48	low
1dcd21c8	12/18/2020	12:48	3.115	47.875	Udell	1h	h2o	SD		48	low
1dcd21c8	12/18/2020	12:48	2.955	47.875	Udell	1h	h2o	SD		48	low
1dcd21c2	12/18/2020	12:52	7.216	47.75	Udell	1h	h2o	SD		48	low
1dcd21c2	12/18/2020	12:53	7.216	47.75	Udell	1h	h2o	SD		48	low
1dcd21c2	12/18/2020	12:54	4.644	47.75	Udell	1h	h2o	SD		48	low
1dcd21c2	12/18/2020	12:55	6.958	47.812	Udell	1h	h2o	SD		48	low
1dcd2199	12/18/2020	12:56	4.567	47.937	Udell	1h	h2o	SD		48	low
1dcd2199	12/18/2020	12:58	5.151	48	Udell	1h	h2o	SD		48	low
1dcd21ad	12/18/2020	13:00	2.271	48.125	Udell	1h	h2o	SD		48	low
1dcd21ad	12/18/2020	13:01	3.321	48.125	Udell	1h	h2o	SD		48	low
1dcd21ef	12/18/2020	13:02	3.839	48.218	Udell	1h	h2o	SD		48	low
1dcd21ef	12/18/2020	13:03	3.643	48.25	Udell	1h	h2o	SD		48	low
1dcd21eb	12/18/2020	13:05	3.317	48.156	Udell	1h	h2o	SD		48	low
1dcd21eb	12/18/2020	13:05	4.304	48.156	Udell	1h	h2o	SD		48	low
1dcd21eb	12/18/2020	13:06	5.308	48.156	Udell	1h	h2o	SD		48	low
1dcd21f3	12/18/2020	15:57	5.126	47.875	Udell	4h	h2o	SD		48	low
1dcd21f3	12/18/2020	15:57	5.633	47.906	Udell	4h	h2o	SD		48	low
1dcd2139	12/18/2020	15:58	3.642	47.937	Udell	4h	h2o	SD		48	low
1dcd2139	12/18/2020	15:58	4.506	48	Udell	4h	h2o	SD		48	low
1dcd21c8	12/18/2020	15:59	3.358	48.062	Udell	4h	h2o	SD		48	low
1dcd21c8	12/18/2020	16:00	3.94	48.062	Udell	4h	h2o	SD		48	low
1dcd21c2	12/18/2020	16:03	5.328	48.031	Udell	4h	h2o	SD		48	low
1dcd21c2	12/18/2020	16:03	6.135	48	Udell	4h	h2o	SD		48	low
1dcd2199	12/18/2020	16:04	4.085	48.062	Udell	4h	h2o	SD		48	low
1dcd2199	12/18/2020	16:05	4.045	48.031	Udell	4h	h2o	SD		48	low
1dcd21ad	12/18/2020	16:06	4.003	48.062	Udell	4h	h2o	SD		48	low
1dcd21ad	12/18/2020	16:06	4.166	48.062	Udell	4h	h2o	SD		48	low
1dcd21ef	12/18/2020	16:07	2.637	48.062	Udell	4h	h2o	SD		48	low
1dcd21ef	12/18/2020	16:07	3.663	48.062	Udell	4h	h2o	SD		48	low
1dcd21ef	12/18/2020	16:07	5.151	48.062	Udell	4h	h2o	SD		48	low
1dcd21eb	12/18/2020	16:08	3.843	48.062	Udell	4h	h2o	SD		48	low
1dcd21eb	12/18/2020	16:08	3.783	48.062	Udell	4h	h2o	SD		48	low
1dcd21f3	12/22/2020	11:55	9.829	48	Udell	15min	oxy	SD		48	low
1dcd21f3	12/22/2020	11:55	10.004	48.062	Udell	15min	oxy	SD		48	low
1dcd2139	12/22/2020	11:58	5.254	48.187	Udell	15min	oxy	SD		48	low
1dcd2139	12/22/2020	11:59	5.859	48.187	Udell	15min	oxy	SD		48	low
1dcd21c8	12/22/2020	11:59	4.25	48.187	Udell	15min	oxy	SD		48	low
1dcd21c8	12/22/2020	12:00	5.94	48.187	Udell	15min	oxy	SD		48	low
1dcd21c8	12/22/2020	12:00	6.061	48.125	Udell	15min	oxy	SD		48	low
1dcd21c2	12/22/2020	12:03	8.272	48.125	Udell	15min	oxy	SD		48	low
1dcd21c2	12/22/2020	12:03	9.634	48.125	Udell	15min	oxy	SD		48	low
1dcd2199	12/22/2020	12:04	7.288	48	Udell	15min	oxy	SD		48	low
1dcd2199	12/22/2020	12:04	8.919	48	Udell	15min	oxy	SD		48	low
1dcd2199	12/22/2020	12:05	9.928	48	Udell	15min	oxy	SD		48	low
1dcd21ad	12/22/2020	12:06	6.925	47.937	Udell	15min	oxy	SD		48	low
1dcd21ad	12/22/2020	12:07	8.616	47.937	Udell	15min	oxy	SD		48	low
1dcd21ad	12/22/2020	12:07	5.919	47.937	Udell	15min	oxy	SD		48	low
1dcd21ef	12/22/2020	12:08	6.087	47.875	Udell	15min	oxy	SD		48	low
1dcd21ef	12/22/2020	12:08	8.857	47.937	Udell	15min	oxy	SD		48	low
1dcd21ef	12/22/2020	12:09	7.635	47.937	Udell	15min	oxy	SD		48	low
1dcd21eb	12/22/2020	12:10	9.082	48	Udell	15min	oxy	SD		48	low
1dcd21eb	12/22/2020	12:11	8.034	48.062	Udell	15min	oxy	SD		48	low
1dcd21f3	12/22/2020	12:37	8.525	47.843	Udell	1h	oxy	SD		48	low
1dcd21f3	12/22/2020	12:37	8.144	47.937	Udell	1h	oxy	SD		48	low
1dcd2139	12/22/2020	12:38	4.324	48.062	Udell	1h	oxy	SD		48	low
1dcd2139	12/22/2020	12:39	4.703	48.062	Udell	1h	oxy	SD		48	low
1dcd21c8	12/22/2020	12:43	6.655	47.937	Udell	1h	oxy	SD		48	low
1dcd21c8	12/22/2020	12:44	7.96	48	Udell	1h	oxy	SD		48	low
1dcd21c2	12/22/2020	12:48	10.013	48.187	Udell	1h	oxy	SD		48	low
1dcd21c2	12/22/2020	12:48	8.847	48.218	Udell	1h	oxy	SD		48	low
1dcd2199	12/22/2020	12:52	7.099	47.874	Udell	1h	oxy	SD		48	low
1dcd2199	12/22/2020	12:53	7.055	47.937	Udell	1h	oxy	SD		48	low
1dcd21ad	12/22/2020	12:55	6.474	48.062	Udell	1h	oxy	SD		48	low
1dcd21ad	12/22/2020	12:56	8.566	48.125	Udell	1h	oxy	SD		48	low
1dcd21ad	12/22/2020	12:56	6.737	48.125	Udell	1h	oxy	SD		48	low
1dcd21ef	12/22/2020	12:58	4.466	48.156	Udell	1h	oxy	SD		48	low
1dcd21ef	12/22/2020	12:58	4.607	48.187	Udell	1h	oxy	SD		48	low
1dcd21ef	12/22/2020	12:59	7.784	48.187	Udell	1h	oxy	SD		48	low
1dcd21eb	12/22/2020	13:02	6.573	48.125	Udell	1h	oxy	SD		48	low
1dcd21eb	12/22/2020	13:03	8.061	48.125	Udell	1h	oxy	SD		48	low
1dcd21eb	12/22/2020	13:03	9.348	48.156	Udell	1h	oxy	SD		48	low
1dcd21f3	12/22/2020	15:35	4.703	47.875	Udell	4h	oxy	SD		48	low
1dcd21f3	12/22/2020	15:36	5.491	47.875	Udell	4h	oxy	SD		48	low
1dcd2139	12/22/2020	15:38	3.88	47.968	Udell	4h	oxy	SD		48	low
1dcd2139	12/22/2020	15:38	4.085	48	Udell	4h	oxy	SD		48	low
1dcd21c8	12/22/2020	15:42	5.851	48.062	Udell	4h	oxy	SD		48	low
1dcd21c8	12/22/2020	15:43	6.132	48.062	Udell	4h	oxy	SD		48	low
1dcd21c2	12/22/2020	15:47	7.639	48.125	Udell	4h	oxy	SD		48	low
1dcd21c2	12/22/2020	15:48	8.424	48.093	Udell	4h	oxy	SD		48	low
1dcd2199	12/22/2020	15:50	3.598	48.187	Udell	4h	oxy	SD		48	low
1dcd2199	12/22/2020	15:51	5.531	48.187	Udell	4h	oxy	SD		48	low
1dcd2199	12/22/2020	15:51	6.557	48.187	Udell	4h	oxy	SD		48	low
1dcd21ad	12/22/2020	15:54	4.624	47.906	Udell	4h	oxy	SD		48	low
1dcd21ad	12/22/2020	15:54	6.152	47.906	Udell	4h	oxy	SD		48	low
1dcd21ad	12/22/2020	15:55	6.553	47.937	Udell	4h	oxy	SD		48	low
1dcd21ef	12/22/2020	15:59	3.522	47.968	Udell	4h	oxy	SD		48	low
1dcd21ef	12/22/2020	16:00	3.117	47.968	Udell	4h	oxy	SD		48	low
1dcd21eb	12/22/2020	16:02	4.18	47.937	Udell	4h	oxy	SD		48	low
1dcd21eb	12/22/2020	16:02	5.592	47.937	Udell	4h	oxy	SD		48	low
1dcd21eb	12/22/2020	16:02	6.336	47.937	Udell	4h	oxy	SD		48	low
3b9acc59	12/16/2019	10:29	2.965	48.25	Udell	baseline		WMI		48	low
3b9acc59	12/16/2019	10:30	2.824	48.312	Udell	baseline		WMI		48	low
3b9acc59	12/17/2019	13:05	3.093	48.375	Udell	baseline		WMI		48	low
3b9acc59	12/17/2019	13:06	3.21	48.375	Udell	baseline		WMI		48	low
3b9acc5a	12/16/2019	10:26	2.942	48.218	Udell	baseline		WMI		48	low
3b9acc5a	12/16/2019	10:27	2.497	48.25	Udell	baseline		WMI		48	low
3b9acc5a	12/17/2019	13:08	3.037	48	Udell	baseline		WMI		48	low
3b9acc5a	12/17/2019	13:08	2.963	48	Udell	baseline		WMI		48	low
3b9acc6e	12/16/2019	10:29	3.84	48.187	Udell	baseline		WMI		48	low
3b9acc6e	12/16/2019	10:29	3.412	48.187	Udell	baseline		WMI		48	low
3b9acc6e	12/17/2019	13:03	3.002	48.187	Udell	baseline		WMI		48	low
3b9acc6e	12/17/2019	13:03	3.464	48.187	Udell	baseline		WMI		48	low
3b9acc93	12/16/2019	10:31	4.44	48.406	Udell	baseline		WMI		48	low
3b9acc93	12/17/2019	13:06	3.346	48.375	Udell	baseline		WMI		48	low
3b9acc93	12/17/2019	13:07	3.761	48	Udell	baseline		WMI		48	low
3b9acc9a	12/16/2019	10:27	3.817	48.343	Udell	baseline		WMI		48	low
3b9acc9a	12/16/2019	10:28	3.098	48.375	Udell	baseline		WMI		48	low
3b9acc9a	12/16/2019	10:28	3.568	48.125	Udell	baseline		WMI		48	low
3b9acc9a	12/17/2019	13:09	3.817	48	Udell	baseline		WMI		48	low
3b9acc9a	12/17/2019	13:09	3.979	47.937	Udell	baseline		WMI		48	low
3b9accba	12/16/2019	10:30	3.354	48.312	Udell	baseline		WMI		48	low
3b9accba	12/16/2019	10:31	2.718	48.375	Udell	baseline		WMI		48	low
3b9accba	12/17/2019	13:05	3.167	48.312	Udell	baseline		WMI		48	low
3b9accba	12/17/2019	13:05	3.04	48.312	Udell	baseline		WMI		48	low
3b9acb9a	11/4/2019	15:04	3.721	48.375	Udell	baseline		WLI		48	low
3b9acb9a	11/4/2019	15:05	4.21	48.375	Udell	baseline		WLI		48	low
3b9acb9a	11/5/2019	15:28	3.207	47.75	Udell	baseline		WLI		48	low
3b9acb9a	11/5/2019	15:29	3.416	47.812	Udell	baseline		WLI		48	low
3b9acba9	11/4/2019	15:26	4.034	48.187	Udell	baseline		WLI		48	low
3b9acba9	11/4/2019	15:26	3.325	48.187	Udell	baseline		WLI		48	low
3b9acba9	11/5/2019	15:52	3.317	47.812	Udell	baseline		WLI		48	low
3b9acba9	11/5/2019	15:52	4.244	47.875	Udell	baseline		WLI		48	low
3b9acba9	11/5/2019	15:52	3.168	47.906	Udell	baseline		WLI		48	low
3b9acbb7	11/4/2019	15:31	3.069	48.406	Udell	baseline		WLI		48	low
3b9acbb7	11/4/2019	15:31	3.145	48.437	Udell	baseline		WLI		48	low
3b9acbb7	11/4/2019	15:31	3.909	48.406	Udell	baseline		WLI		48	low
3b9acbb7	11/5/2019	15:55	3.985	48.187	Udell	baseline		WLI		48	low
3b9acbb7	11/5/2019	15:56	4.272	48.187	Udell	baseline		WLI		48	low
3b9acbb7	11/5/2019	15:56	3.448	48.25	Udell	baseline		WLI		48	low
3b9acbb7	11/5/2019	15:56	4.228	48.25	Udell	baseline		WLI		48	low
3b9acbc2	11/4/2019	15:28	3.64	48.343	Udell	baseline		WLI		48	low
3b9acbc2	11/4/2019	15:29	4.466	48.343	Udell	baseline		WLI		48	low
3b9acbc2	11/4/2019	15:29	4.518	48.375	Udell	baseline		WLI		48	low
3b9acbc2	11/4/2019	15:29	3.697	48.375	Udell	baseline		WLI		48	low
3b9acbc2	11/5/2019	15:53	4.416	48	Udell	baseline		WLI		48	low
3b9acbc2	11/5/2019	15:54	4.216	48.062	Udell	baseline		WLI		48	low
3b9acbc2	11/5/2019	15:55	3.861	48.125	Udell	baseline		WLI		48	low
3b9acbc6	11/4/2019	15:10	3.629	48.125	Udell	baseline		WLI		48	low
3b9acbc6	11/4/2019	15:10	5.459	48.125	Udell	baseline		WLI		48	low
3b9acbc6	11/4/2019	15:11	4.943	48.125	Udell	baseline		WLI		48	low
3b9acbc6	11/4/2019	15:12	4.985	48.062	Udell	baseline		WLI		48	low
3b9acbc6	11/5/2019	15:31	3.351	47.812	Udell	baseline		WLI		48	low
3b9acbc6	11/5/2019	15:32	3.361	47.812	Udell	baseline		WLI		48	low
3b9acbc6	11/5/2019	15:32	4.215	47.812	Udell	baseline		WLI		48	low
3b9acbc6	11/5/2019	15:32	4.875	47.812	Udell	baseline		WLI		48	low
3b9acbdb	11/4/2019	15:00	3.295	48.437	Udell	baseline		WLI		48	low
3b9acbdb	11/4/2019	15:02	4.998	48.25	Udell	baseline		WLI		48	low
3b9acbdb	11/4/2019	15:06	3.393	48.437	Udell	baseline		WLI		48	low
3b9acbdb	11/5/2019	15:23	3.301	48.187	Udell	baseline		WLI		48	low
3b9acbdb	11/5/2019	15:24	3.866	48.25	Udell	baseline		WLI		48	low
3b9acbdb	11/5/2019	15:24	5.005	48.281	Udell	baseline		WLI		48	low
3b9acbde	11/4/2019	15:03	4.003	48.312	Udell	baseline		WLI		48	low
3b9acbde	11/4/2019	15:03	3.447	48.312	Udell	baseline		WLI		48	low
3b9acbde	11/4/2019	15:03	3.982	48.343	Udell	baseline		WLI		48	low
3b9acbde	11/5/2019	15:27	4.181	47.75	Udell	baseline		WLI		48	low
3b9acbde	11/5/2019	15:27	4.936	47.75	Udell	baseline		WLI		48	low
3b9acbde	11/5/2019	15:28	4.668	47.75	Udell	baseline		WLI		48	low
