# Supplementary material for: TailTimer: A device for automating data collection in the rodent tail immersion assay
Source: PLoS One. 2021 Aug 19;16(8):e0256264. doi: 10.1371/journal.pone.0256264 (PMC8375991; doi:10.1371/journal.pone.0256264)
Supplement: S2 Data — (CSV) [file pone.0256264.s008.csv]

rfid	date	time	latency	method	temp	targettemp	mixingspeed
90edd051	6/22/21	11:42	3.758	tailtimer	47.843	48	low
90edd051	6/22/21	11:43	5.19	tailtimer	47.906	48	low
90edd051	6/22/21	11:43	4.346	tailtimer	47.937	48	low
3b9ad1b9	6/22/21	11:46	5.126	tailtimer	48.187	48	low
3b9ad1b9	6/22/21	11:47	5.829	tailtimer	48.125	48	low
3b9ad1b9	6/22/21	11:48	6.155	tailtimer	48.125	48	low
dccd01a9	6/22/21	12:02	8.583	tailtimer	48.125	48	low
dccd01a9	6/22/21	12:03	8.564	tailtimer	48.125	48	low
dccd01a9	6/22/21	12:03	7.22	tailtimer	48.125	48	low
dccd01d2	6/22/21	12:06	7.197	tailtimer	48.062	48	low
dccd01d2	6/22/21	12:07	7.058	tailtimer	48.062	48	low
dccd01d2	6/22/21	12:07	7.783	tailtimer	48.031	48	low
dccd01ba	6/22/21	12:11	8.322	tailtimer	48.031	48	low
dccd01ba	6/22/21	12:11	7.399	tailtimer	48	48	low
dccd01ba	6/22/21	12:12	7.216	tailtimer	48	48	low
90edd051	6/22/21	11:42	3.4	stopwatch	47.843	48	low
90edd051	6/22/21	11:43	5.32	stopwatch	47.906	48	low
90edd051	6/22/21	11:43	4.31	stopwatch	47.937	48	low
3b9ad1b9	6/22/21	11:46	4.49	stopwatch	48.187	48	low
3b9ad1b9	6/22/21	11:47	5.72	stopwatch	48.125	48	low
3b9ad1b9	6/22/21	11:48	6.31	stopwatch	48.125	48	low
dccd01a9	6/22/21	12:02	8.47	stopwatch	48.125	48	low
dccd01a9	6/22/21	12:03	8.15	stopwatch	48.125	48	low
dccd01a9	6/22/21	12:03	7.01	stopwatch	48.125	48	low
dccd01d2	6/22/21	12:06	6.96	stopwatch	48.062	48	low
dccd01d2	6/22/21	12:07	6.78	stopwatch	48.062	48	low
dccd01d2	6/22/21	12:07	7.22	stopwatch	48.031	48	low
dccd01ba	6/22/21	12:11	8.56	stopwatch	48.031	48	low
dccd01ba	6/22/21	12:11	7.09	stopwatch	48	48	low
dccd01ba	6/22/21	12:12	7.47	stopwatch	48	48	low
